# Supplementary material for: Overlapping functions and protein-protein interactions of LRR-extensins in Arabidopsis
Source: PLoS Genet. 2020 Jun 19;16(6):e1008847. doi: 10.1371/journal.pgen.1008847 (PMC7357788; doi:10.1371/journal.pgen.1008847)
Supplement: S1 Data — (XLSX) [file pgen.1008847.s013.xlsx]

## Sheet: Fig3B
L= total length
Lc= distance of straight line from start of root to level of root apex
vertical length=difference vertically
	Col									lrx345										lrx12345										fer-4
		Length		L/LC	LC/L	vertical length V/root length L must be =<1	arccos in Rad	arccos (in Grad)				Length		L/LC	LC/L	vertical length V/root length L must be =<1	arccos in Rad	arccos (in Grad)				Length		L/LC	LC/L	vertical length V/root length L must be =<1	arccos in Rad	arccos (in Grad)				Length		L/LC	LC/L	vertical length V/root length L must be =<1	arccos in Rad	arccos (in Grad)
upper	1	604.576	L	1.03276	0.968282	0.952734	0.308685	17.6864	604.576	1	upper	606.283	L	1.07864	0.927095	0.890673	0.471973	27.0421	606.283	1	upper	603.271	L	1.12211	0.891182	0.835472	0.581805	33.335	603.271	1	upper	695.185	L	1.18822	0.841592	0.832916	0.586439	33.6005	695.185
upper	2	585.4	LC							2	upper	562.082	LC							2	upper	537.624	LC							2	upper	585.062	LC
upper	3	576	V							3	upper	540	V							3	upper	504.016	V							3	upper	579.031	V
upper	4	916.215	L	1.01996	0.980428	0.975759	0.220634	12.6414	916.215	4	upper	519.541	L	1.05963	0.943729	0.908494	0.43113	24.7019	519.541	4	upper	565.063	L	1.05711	0.945974	0.941488	0.343778	19.6971	565.063	4	upper	684.218	L	1.09668	0.911842	0.894548	0.463377	26.5496	684.218
upper	5	898.283	LC							5	upper	490.306	LC							5	upper	534.535	LC							5	upper	623.899	LC
upper	6	894.005	V							6	upper	472	V							6	upper	532	V							6	upper	612.066	V
upper	7	556.084	L	1.05859	0.944656	0.933312	0.367267	21.0429	556.084	7	upper	588.226	L	1.03855	0.962882	0.959417	0.285869	16.3791	588.226	7	upper	651.579	L	1.07417	0.930954	0.92706	0.384302	22.0189	651.579	7	upper	732.149	L	1.17506	0.851023	0.819515	0.610232	34.9638	732.149
upper	8	525.308	LC							8	upper	566.392	LC							8	upper	606.59	LC							8	upper	623.076	LC
upper	9	519	V							9	upper	564.354	V							9	upper	604.053	V							9	upper	600.007	V
upper	10	950.093	L	1.03158	0.969384	0.956754	0.295167	16.9118	950.093	10	upper	518.53	L	1.02044	0.979966	0.972744	0.234011	13.4079	518.53	10	upper	578.341	L	1.02286	0.977653	0.975203	0.223159	12.7861	578.341	10	upper	697.955	L	1.11378	0.897844	0.889742	0.474016	27.1592	697.955
upper	11	921.005	LC							11	upper	508.142	LC							11	upper	565.417	LC							11	upper	626.655	LC
upper	12	909.005	V							12	upper	504.397	V							12	upper	564	V							12	upper	621	V
upper	13	754.302	L	1.02667	0.974021	0.970434	0.243776	13.9673	754.302	13	upper	729.676	L	1.04839	0.953848	0.953848	0.304996	17.475	729.676	13	upper	603.002	L	1.06255	0.941136	0.935343	0.361567	20.7163	603.002	13	upper	445.41	L	1.15079	0.868968	0.868862	0.517897	29.6733	445.41
upper	14	734.706	LC							14	upper	696	LC							14	upper	567.507	LC							14	upper	387.047	LC
upper	15	732	V							15	upper	696	V							15	upper	564.014	V							15	upper	387	V
upper	16	619.124	L	1.03052	0.970382	0.954575	0.302568	17.3359	619.124	16	upper	551.725	L	1.04251	0.959221	0.949776	0.318278	18.236	551.725	16	upper	714.631	L	1.0619	0.94171	0.884391	0.485609	27.8234	714.631	16	upper	828.896	L	1.05793	0.94524	0.861387	0.532803	30.5274	828.896
upper	17	600.787	LC							17	upper	529.226	LC							17	upper	672.975	LC							17	upper	783.506	LC
upper	18	591	V							18	upper	524.015	V							18	upper	632.013	V							18	upper	714	V
upper	19	799.77	L	1.05776	0.945391	0.945302	0.332278	19.0381	799.77	19	upper	593.815	L	1.05713	0.945961	0.936416	0.358523	20.5419	593.815	19	upper	610.655	L	1.10562	0.90447	0.877746	0.499659	28.6284	610.655	19	upper	810.673	L	1.1439	0.874202	0.795644	0.650727	37.2839	810.673
upper	20	756.095	LC							20	upper	561.726	LC							20	upper	552.319	LC							20	upper	708.692	LC
upper	21	756.024	V							21	upper	556.058	V							21	upper	536	V							21	upper	645.007	V
upper	22	770.733	L	1.08239	0.923885	0.918606	0.406258	23.2769	770.733	22	upper	534.969	L	1.00216	0.997845	0.994901	0.101032	5.78869	534.969	22	upper	658.636	L	1.07581	0.92953	0.911054	0.424963	24.3486	658.636	22	upper	755.328	L	1.10093	0.908323	0.897633	0.456428	26.1514	755.328
upper	23	712.069	LC							23	upper	533.816	LC							23	upper	612.222	LC							23	upper	686.082	LC
upper	24	708	V							24	upper	532.241	V							24	upper	600.053	V							24	upper	678.007	V
upper	25	1008.25	L	1.03342	0.967657	0.943218	0.338609	19.4009	1008.25	25	upper	741.481	L	1.0591	0.944195	0.944119	0.335886	19.2449	741.481	25	upper	567.93	L	1.06597	0.93811	0.866304	0.523041	29.9681	567.93	25	upper	770.071	L	1.116	0.896055	0.958987	0.28739	16.4663	770.071
upper	26	975.641	LC							26	upper	700.103	LC							26	upper	532.781	LC							26	upper	690.026	LC
upper	27	951	V							27	upper	700.046	V							27	upper	492	V							27	upper	738.488	V
upper	28	770.722	L	1.03349	0.967594	0.949791	0.318228	18.2332	770.722	28	upper	601.664	L	1.06079	0.942691	0.9374	0.355708	20.3806	601.664	28	upper	633.021	L	1.10747	0.902962	0.897485	0.456762	26.1706	633.021	28	upper	671.084	L	1.27419	0.784815	0.777859	0.679544	38.935	671.084
upper	29	745.746	LC							29	upper	567.183	LC							29	upper	571.594	LC							29	upper	526.677	LC
upper	30	732.025	V							30	upper	564	V							30	upper	568.127	V							30	upper	522.009	V
upper	31	787.419	L	1.05071	0.951736	0.941049	0.345078	19.7715	787.419	31	upper	582.506	L	1.03074	0.970177	0.961388	0.278796	15.9738	582.506	31	upper	590.093	L	1.0673	0.936942	0.894878	0.462639	26.5073	590.093	31	upper	697.395	L	1.06094	0.942559	0.942077	0.342025	19.5966	697.395
upper	32	749.415	LC							32	upper	565.134	LC							32	upper	552.883	LC							32	upper	657.336	LC
upper	33	741	V							33	upper	560.014	V							33	upper	528.061	V							33	upper	657	V
upper	34	681.864	L	1.04102	0.960598	0.945936	0.330327	18.9263	681.864	34	upper	518.665	L	1.09674	0.911791	0.886925	0.480151	27.5107	518.665	34	upper	737.308	L	1.1066	0.903673	0.858013	0.539407	30.9058	737.308	34	upper	876.287	L	1.28771	0.77657	0.71217	0.778212	44.5883	876.287
upper	35	654.997	LC							35	upper	472.914	LC							35	upper	666.285	LC							35	upper	680.498	LC
upper	36	645	V							36	upper	460.017	V							36	upper	632.62	V							36	upper	624.065	V
upper	37	706.325	L	1.01884	0.981511	0.976924	0.215244	12.3326	706.325	37	upper	689.129	L	1.02978	0.971077	0.969496	0.247629	14.1881	689.129	37	upper	658.623	L	1.04036	0.96121	0.953524	0.306073	17.5367	658.623	37	upper	371.741	L	1.11993	0.892909	0.847364	0.559795	32.0739	371.741
upper	38	693.266	LC							38	upper	669.197	LC							38	upper	633.075	LC							38	upper	331.931	LC
upper	39	690.026	V							39	upper	668.108	V							39	upper	628.013	V							39	upper	315	V
upper	40	707.502	L	1.05337	0.949337	0.937186	0.356322	20.4158	707.502	40	upper	528.139	L	1.01135	0.988776	0.969442	0.247851	14.2009	528.139	40	upper	663.451	L	1.02662	0.974067	0.940556	0.346532	19.8548	663.451	40	upper	830.183	L	1.11086	0.9002	0.75165	0.720236	41.2665	830.183
upper	41	671.658	LC							41	upper	522.211	LC							41	upper	646.246	LC							41	upper	747.331	LC
upper	42	663.061	V							42	upper	512	V							42	upper	624.013	V							42	upper	624.007	V
lower	43	903.944	L	1.00429	0.995725	0.988999	0.148465	8.50642	903.944	43	upper	704.156	L	1.03465	0.966513	0.960015	0.283742	16.2572	704.156	43	upper	553.234	L	1.08793	0.919175	0.860426	0.534691	30.6356	553.234	43	upper	659.931	L	1.04732	0.954818	0.93196	0.371016	21.2577	659.931
lower	44	900.08	LC							44	upper	680.576	LC							44	upper	508.519	LC							44	upper	630.114	LC
lower	45	894	V							45	upper	676	V							45	upper	476.017	V							45	upper	615.029	V
lower	46	468.651	L	1.16567	0.857877	0.832176	0.587776	33.6771	468.651	46	upper	530.417	L	1.02791	0.97285	0.97285	0.233556	13.3818	530.417	46	upper	727.407	L	1.07877	0.926983	0.923846	0.392787	22.505	727.407	46	upper	615.731	L	1.05766	0.945481	0.935524	0.361057	20.6871	615.731
lower	47	402.045	LC							47	upper	516.016	LC							47	upper	674.294	LC							47	upper	582.162	LC
lower	48	390	V							48	upper	516.016	V							48	upper	672.012	V							48	upper	576.031	V
lower	49	718.834	L	1.04416	0.957708	0.951551	0.312556	17.9082	718.834	49	upper	629.36	L	1.02539	0.975237	0.966248	0.260551	14.9285	629.36	49	upper	687.073	L	1.06713	0.937093	0.885219	0.483832	27.7216	687.073	49	upper	777.557	L	1.10397	0.905823	0.876032	0.503224	28.8326	777.557
lower	50	688.433	LC							50	upper	613.775	LC							50	upper	643.851	LC							50	upper	704.329	LC
lower	51	684.007	V							51	upper	608.118	V							51	upper	608.21	V							51	upper	681.165	V
lower	52	448.867	L	1.02137	0.979081	0.975881	0.220073	12.6093	448.867	52	upper	714.428	L	1.04233	0.959388	0.951959	0.311226	17.832	714.428	52	upper	490.874	L	1.07236	0.932522	0.928992	0.379117	21.7218	490.874	52	upper	518.84	L	1.1965	0.835772	0.792173	0.656435	37.611	518.84
lower	53	439.477	LC							53	upper	685.414	LC							53	upper	457.751	LC							53	upper	433.632	LC
lower	54	438.041	V							54	upper	680.106	V							54	upper	456.018	V							54	upper	411.011	V
lower	55	555.921	L	1.05327	0.949423	0.933602	0.366459	20.9966	555.921	55	lower	654.888	L	1.065	0.938971	0.916207	0.412286	23.6223	654.888	55	lower	730.492	L	1.14928	0.870112	0.837809	0.577538	33.0905	730.492	55	upper	850.475	L	1.15204	0.868023	0.790155	0.659735	37.8	850.475
lower	56	527.804	LC							56	lower	614.921	LC							56	lower	635.61	LC							56	upper	738.232	LC
lower	57	519.009	V							57	lower	600.013	V							57	lower	612.013	V							57	upper	672.007	V
lower	58	860.649	L	1.02387	0.976686	0.969036	0.249499	14.2953	860.649	58	lower	532.457	L	1.05646	0.946555	0.946555	0.328413	18.8167	532.457	58	lower	554.304	L	1.01664	0.983637	0.902754	0.444668	25.4776	554.304	58	upper	758.209	L	1.0978	0.910916	0.866525	0.522599	29.9427	758.209
lower	59	840.584	LC							59	lower	504	LC							59	lower	545.234	LC							59	upper	690.665	LC
lower	60	834	V							60	lower	504	V							60	lower	500.4	V							60	upper	657.007	V
lower	61	760.415	L	1.09453	0.91363	0.911379	0.424175	24.3034	760.415	61	lower	423.604	L	1.06194	0.941677	0.934883	0.362868	20.7908	423.604	61	lower	732.374	L	1.08934	0.917986	0.879349	0.496304	28.4361	732.374	61	upper	661.858	L	1.22967	0.813224	0.7071	0.785407	45.0006	661.858
lower	62	694.738	LC							62	lower	398.898	LC							62	lower	672.309	LC							62	upper	538.239	LC
lower	63	693.026	V							63	lower	396.02	V							63	lower	644.012	V							63	upper	468	V
lower	64	798.08	L	1.03462	0.966536	0.962338	0.27532	15.7747	798.08	64	lower	515.826	L	1.05645	0.946563	0.93859	0.352276	20.184	515.826	64	lower	750.248	L	1.07835	0.927341	0.91703	0.410228	23.5043	750.248	64	upper	727.544	L	1.03715	0.964185	0.919542	0.403884	23.1409	727.544
lower	65	771.373	LC							65	lower	488.262	LC							65	lower	695.736	LC							65	upper	701.487	LC
lower	66	768.023	V							66	lower	484.149	V							66	lower	688	V							66	upper	669.007	V
lower	67	763.389	L	1.04756	0.954596	0.947093	0.326744	18.7211	763.389	67	lower	784.321	L	1.0464	0.955653	0.94881	0.321348	18.4119	784.321	67	lower	679.438	L	1.05633	0.946671	0.924293	0.391616	22.438	679.438	67	upper	635.534	L	1.1295	0.885344	0.849692	0.555396	31.8219	635.534
lower	68	728.728	LC							68	lower	749.539	LC							68	lower	643.204	LC							68	upper	562.666	LC
lower	69	723	V							69	lower	744.172	V							69	lower	628	V							69	upper	540.008	V
lower	58	772.927	L	1.04062	0.960961	0.95889	0.287732	16.4858	772.927	58	lower	736.327	L	1.13525	0.880865	0.880865	0.493109	28.2531	736.327	70	lower	543.057	L	1.16374	0.859298	0.810261	0.626199	35.8786	543.057	70	lower	749.077	L	1.12087	0.892165	0.873084	0.509305	29.181	749.077
lower	59	742.753	LC							59	lower	648.605	LC							71	lower	466.648	LC							71	lower	668.3	LC
lower	60	741.152	V							60	lower	648.605	V							72	lower	440.018	V							72	lower	654.007	V
lower	58	877.492	L	1.01757	0.982729	0.981259	0.193906	11.11	877.492	58	lower	596.489	L	1.04509	0.956856	0.952333	0.310003	17.7619	596.489	73	lower	544.32	L	1.0743	0.93084	0.911229	0.424539	24.3243	544.32	73	lower	635.447	L	1.06731	0.936931	0.920612	0.401152	22.9843	635.447
lower	59	862.337	LC							59	lower	570.754	LC							74	lower	506.675	LC							74	lower	595.37	LC
lower	60	861.047	V							60	lower	568.056	V							75	lower	496	V							75	lower	585	V
lower	61	722.031	L	1.05988	0.943502	0.943173	0.338744	19.4086	722.031	61	lower	451.549	L	1.02574	0.974906	0.903729	0.442394	25.3474	451.549	76	lower	630.998	L	1.15839	0.863267	0.849448	0.555858	31.8483	630.998	76	lower	916.769	L	1.11899	0.893667	0.860631	0.534288	30.6125	916.769
lower	62	681.238	LC							62	lower	440.218	LC							77	lower	544.72	LC							77	lower	819.286	LC
lower	63	681	V							63	lower	408.078	V							78	lower	536	V							78	lower	789	V
lower	58	555.897	L	1.02659	0.974098	0.94442	0.334972	19.1925	555.897	58	lower	658.268	L	1.05414	0.948642	0.942179	0.341723	19.5793	658.268	79	lower	659.623	L	1.50206	0.665751	0.618535	0.903919	51.7908	659.623	79	lower	720.685	L	1.05567	0.94727	0.924158	0.39197	22.4583	720.685
lower	59	541.498	LC							59	lower	624.461	LC							80	lower	439.145	LC							80	lower	682.683	LC
lower	60	525	V							60	lower	620.206	V							81	lower	408	V							81	lower	666.027	V
	61		L							61	lower	524.666	L	1.06467	0.939257	0.922776	0.395574	22.6647	524.666	82	lower	555.277	L	1.15615	0.864943	0.842823	0.56829	32.5606	555.277	82	lower	652.934	L	1.08743	0.919595	0.872995	0.509487	29.1915	652.934
	62		LC							62	lower	492.796	LC							83	lower	480.283	LC							83	lower	600.435	LC
	63		V							63	lower	484.149	V							84	lower	468	V							84	lower	570.008	V
	64		L							64	lower	488.052	L	1.0394	0.962096	0.942523	0.340695	19.5204	488.052	85	lower	747.428	L	1.08416	0.922371	0.866989	0.521668	29.8894	747.428	85	lower	800.357	L	1.20329	0.831055	0.779733	0.676557	38.7639	800.357
	65		LC							65	lower	469.553	LC							86	lower	689.406	LC							86	lower	665.141	LC
	66		V							66	lower	460	V							87	lower	648.012	V							87	lower	624.065	V
	67		L							67	lower	579.857	L	1.03168	0.969296	0.958881	0.287763	16.4876	579.857	88	lower	701.662	L	1.0542	0.948588	0.912191	0.422196	24.1901	701.662	88	lower	493.564	L	1.04175	0.95992	0.911736	0.423306	24.2537	493.564
	68		LC							68	lower	562.053	LC							89	lower	665.588	LC							89	lower	473.782	LC
	69		V							69	lower	556.014	V							90	lower	640.05	V							90	lower	450	V
	58		L							58	lower	464.045	L	1.03433	0.966807	0.956804	0.294994	16.902	464.045	91	lower	682.097	L	1.11131	0.899835	0.856264	0.542804	31.1004	682.097	91	lower	824.976	L	1.08784	0.91925	0.909146	0.429566	24.6124	824.976
	59		LC							59	lower	448.642	LC							92	lower	613.775	LC							92	lower	758.359	LC
	60		V							60	lower	444	V							93	lower	584.055	V							93	lower	750.024	V
	58		L							58	lower	395.98	L	1.00266	0.997343	0.989949	0.141901	8.13031	395.98	94	lower	677.702	L	1.05073	0.951718	0.855833	0.543636	31.1481	677.702	94	lower	686.179	L	1.03945	0.962046	0.939998	0.348171	19.9488	686.179
	59		LC							59	lower	394.928	LC							95	lower	644.981	LC							95	lower	660.136	LC
	60		V							60	lower	392	V							96	lower	580	V							96	lower	645.007	V
	61		L							61	lower	471.126	L	1.09221	0.915575	0.874541	0.506308	29.0093	471.126	97	lower	492.089	L	1.06778	0.93652	0.93479	0.363128	20.8057	492.089	97	lower	790.752	L	1.12617	0.887965	0.883969	0.486513	27.8752	790.752
	62		LC							62	lower	431.351	LC							98	lower	460.851	LC							98	lower	702.16	LC
	63		V							63	lower	412.019	V							99	lower	460	V							99	lower	699	V
	61		L							61	lower	554.542	L	1.08408	0.922439	0.887336	0.479261	27.4597	554.542	100	lower	529.527	L	1.1397	0.877425	0.8687	0.518225	29.6921	529.527	100	lower	715.788	L	1.05145	0.951067	0.913688	0.418528	23.9799	715.788
	62		LC							62	lower	511.531	LC							101	lower	464.62	LC							101	lower	680.762	LC
	63		V							63	lower	492.065	V							102	lower	460	V							102	lower	654.007	V
	70		L							70	lower	547.139	L	1.05154	0.950989	0.899342	0.452534	25.9283	547.139	103	lower	741.007	L	1.05791	0.945262	0.907452	0.433618	24.8445	741.007	103	lower	645.662	L	1.08091	0.925147	0.906095	0.436836	25.0289	645.662
	71		LC							71	lower	520.323	LC							104	lower	700.446	LC							104	lower	597.332	LC
	72		V							72	lower	492.065	V							105	lower	672.428	V							105	lower	585.031	V
	73		L							73	lower	694.006	L	1.09809	0.910674	0.910674	0.425884	24.4014	694.006	106	lower	461.255	L	1.05157	0.950958	0.927903	0.382048	21.8897	461.255	106	lower	869.2	L	1.11753	0.894831	0.8905	0.472352	27.0638	869.2
	74		LC							74	lower	632.013	LC							107	lower	438.634	LC							107	lower	777.787	LC
	75		V							75	lower	632.013	V							108	lower	428	V							108	lower	774.023	V
	76		L							76	lower	633.41	L	1.05875	0.944513	0.940939	0.345404	19.7902	633.41	109	lower	592.089	L	1.1588	0.862965	0.844468	0.565226	32.3851	592.089	109	lower	812.804	L	1.06779	0.936514	0.912137	0.422327	24.1976	812.804
	77		LC							77	lower	598.264	LC							110	lower	510.952	LC							110	lower	761.202	LC
	78		V							78	lower	596	V							111	lower	500	V							111	lower	741.389	V
	70		L							70			L							112	lower	625.896	L	1.14794	0.871126	0.811737	0.623676	35.734	625.896	112	lower	790.922	L	1.10761	0.902848	0.899151	0.452972	25.9534	790.922
	71		LC							71			LC							113	lower	545.234	LC							113	lower	714.082	LC
	72		V							72			V							114	lower	508.063	V							114	lower	711.158	V
	73		L							73			L							115	lower	499.1	L	1.08011	0.92583	0.881733	0.491273	28.1479	499.1	115	lower	670.021	L	1.08838	0.918798	0.913404	0.419226	24.0199	670.021
	74		LC							74			LC							116	lower	462.082	LC							116	lower	615.614	LC
	75		V							75			V							117	lower	440.073	V							117	lower	612	V
	76		L							76			L							118	lower	633.351	L	1.02997	0.970901	0.947342	0.325965	18.6765	633.351	118	lower	751.864	L	1.0329	0.968145	0.901768	0.446953	25.6086	751.864
	77		LC							77			LC							119	lower	614.921	LC							119	lower	727.913	LC
	78		V							78			V							120	lower	600	V							120	lower	678.007	V
	70		L							70			L							121	lower	574.942	L	1.07538	0.929902	0.91846	0.406628	23.2981	574.942	121	lower	809.87	L	1.22268	0.817878	0.755677	0.714109	40.9155	809.87
	71		LC							71			LC							122	lower	534.64	LC							122	lower	662.375	LC
	72		V							72			V							123	lower	528.061	V							123	lower	612	V
	73		L							73			L							124			L							124	lower	552.747	L	1.05134	0.951166	0.93901	0.351056	20.114	552.747
	74		LC							74			LC							125			LC							125	lower	525.754	LC
	75		V							75			V							126			V							126	lower	519.035	V
	76		L							76			L							127			L							127	lower	619.615	L	1.23836	0.807522	0.755308	0.714673	40.9478	619.615
	77		LC							77			LC							128			LC							128	lower	500.353	LC
	78		V							78			V							129			V							129	lower	468	V
	70		L							70			L							130			L							130	lower	847.562	L	1.08964	0.917731	0.888544	0.476635	27.3092	847.562
	71		LC							71			LC							131			LC							131	lower	777.834	LC
	72		V							72			V							132			V							132	lower	753.096	V
	73		L							73			L							133			L							133	lower	590.007	L	1.12803	0.886501	0.874566	0.506256	29.0064	590.007
	74		LC							74			LC							134			LC							134	lower	523.042	LC
	75		V							75			V							135			V							135	lower	516	V
	76		L							76			L							136			L							136	lower	861.626	L	1.14083	0.876554	0.846075	0.562218	32.2128	861.626
	77		LC							77			LC							137			LC							137	lower	755.262	LC
	78		V							78			V							138			V							138	lower	729	V
average				1.04463	0.958052	0.948199	0.312847	17.9248	734.818	51.5		562.141	#DIV/0!	1.05054	0.952511	0.938757	0.339882	19.4738	583.494	69.5		584.025	#DIV/0!	1.09407	0.917527	0.885961	0.469975	26.9276	625.182	69.5		657.651	#DIV/0!	1.11771	0.897398	0.865023	0.512659	29.3732	714.797
standard error				0.00602758	0.0051978	0.00570882	0.0163327	0.935794	27.2004	1.89891		8.78021	#DIV/0!	0.0045185	0.00402667	0.00506505	0.015421	0.883561	15.7457	3.40343		7.5552	#DIV/0!	0.0119139	0.00813471	0.00914852	0.0179934	1.03095	12.4238	3.40343		9.91993	#DIV/0!	0.009377	0.00720188	0.00943798	0.0182304	1.04452	17.2928
														#REF!										#REF!			fer-4 versus lrx12345	#REF!						#REF!			fer-4 versus lrx12345	#REF!
T-tests																								#REF!			fer-4 versus col	#REF!						#REF!			fer-4 versus col	#REF!
col versus lrx345	0.240666																							#DIV/0!			fer-4 versus lrx345	#REF!						#REF!			fer-4 versus lrx345	#REF!
col versus lrx1,3-5	#REF!
col versus lrx2-5	#REF!
col versus lrx12345	6.80527e-08
fer-4 versus lrx12345	0.100682
lrx1, 3-5 versus lrx12345	#REF!
lrx2-5 versus lrx12345	#REF!
lrx345 versus lrx12345	6.44743e-07

## Sheet: Fig5B
Col	L1E1 oE_1	L1E1 oE_2	L1E1 oE_3	lrx3 lrx4 lrx5
0.117906	0.364906	0.286156	0.497031	0.603406
0.0831563	0.251156	0.202031	0.242156	0.645281
0.102781	0.164156	0.168906	0.244656	0.614531
0.100156	0.171156	0.178156	0.174906	0.475531

## Sheet: Fig5C
root length in mm												root length in pixel
col	lrx345	LRX1oE_1	LRX1oE_2	LRX1oE_3								col	lrx345	lrx345;l1E1oE_1	lrx345;l1E1oE_2	lrx345;l1E1oE_3
18.201	16.8807	19.5047	9.50108	26.7356								218.412	202.569	234.056	114.013	320.827
20.2667	13.503	12.8086	8.4525	8.7665								243.2	162.036	153.703	101.43	105.198
25.4791	4.93792	8.68125	17.7313	21.5312								305.749	59.255	104.175	212.776	258.375
21.7506	11.1286	11.3298	19.1818	13.1867								261.007	133.543	135.958	230.181	158.24
18.8847	21.7476	20.8817	24.9303	26.883								226.616	260.971	250.58	299.164	322.596
24.2629	14.2125	11.9198	22.3128	16.5828								291.155	170.55	143.037	267.754	198.993
23.4503	11.178	18.361	7.19517	9.35433								281.403	134.136	220.332	86.342	112.252
20.221	12.7972	23.7803	12.7029	24.9802								242.652	153.566	285.364	152.435	299.763
26.3908	8.36608	15.8373	13.8654	23.1362								316.689	100.393	190.048	166.385	277.634
22.1854	8.86125	19.9301	25.3156	15.0007								266.225	106.335	239.161	303.787	180.009
23.1709	10.7687	22.0054	25.387	25.0382								278.051	129.225	264.065	304.644	300.458
23.2635	3.71308	13.016	25.5687	18.7014								279.162	44.557	156.192	306.825	224.417
27.2572	5.50042	15.8212	20.066	8.703								327.087	66.005	189.854	240.792	104.436
24.1916	7.46817	24.9103	25.5218	21.5378								290.299	89.618	298.924	306.262	258.454
25.5595	10.4098	27.3722	7.8155	10.5954								306.714	124.918	328.466	93.786	127.145
24.7876	14.4177	9.76575	20.6423	20.2332								297.451	173.013	117.189	247.708	242.798
24.4805	20.1237	23.6818	23.6989	23.5533								293.766	241.484	284.182	284.387	282.64
24.4537	9.20667	17.0995	27.3631	23.6502								293.444	110.48	205.194	328.357	283.802
25.2283	10.4944	20.6591	28.0738	25.1675								302.74	125.933	247.909	336.886	302.01
26.1112	5.34058	25.4503	18.4945	16.3								313.335	64.087	305.403	221.934	195.6
26.8395	6.99167	22.6824	15.1407	18.4801								322.074	83.9	272.189	181.689	221.761
26.551	2.64958	22.3798	19.2302	24.795								318.612	31.795	268.558	230.762	297.54
30.6904	9.40175	26.6555	24.1867	25.9236								368.285	112.821	319.866	290.241	311.083
15.5007	4.18667	9.90692	23.3788	23.7503								186.009	50.24	118.883	280.545	285.004
25.1192	16.9492	25.5051	22.6462	24.2676								301.431	203.39	306.061	271.754	291.211
24.6369	18.3142	23.3674	19.8783	24.4343								295.643	219.77	280.409	238.54	293.211
27.01	8.1295	16.2752	23.1837	13.7581								324.12	97.554	195.303	278.204	165.097
25.121	15.8406	10.7843	19.5697	14.9854								301.452	190.087	129.411	234.837	179.825
28.8088	22.588	21.926	7.45942	21.661								345.706	271.056	263.112	89.513	259.932
30.2778	14.763	22.875	9.1055	19.2428								363.334	177.156	274.5	109.266	230.913
27.3064	14.4727	18.612	18.1603	22.8532								327.677	173.673	223.344	217.923	274.238
30.5945	11.6703	18.735	21.6162	19.652								367.134	140.044	224.82	259.394	235.824
26.5916	20.5606	20.5214	8.69625	26.3521								319.099	246.727	246.257	104.355	316.225
25.6945	25.6186	21.9153	23.3501	32.683								308.334	307.423	262.984	280.201	392.196
25.32	12.2512	28.3694	17.8179	9.18267								303.84	147.014	340.433	213.815	110.192
26.6659	13.0981	15.0403	22.5815	20.5227								319.991	157.177	180.484	270.978	246.273
25.2502	23.865	19.8179	21.1447	23.3001								303.002	286.38	237.815	253.736	279.601
	19.8942	18.9752	25.1745	24.2773									238.73	227.702	302.094	291.328
	22.1967	23.7318	24.6795	23.1047									266.361	284.782	296.154	277.256
	12.2677	25.0972	26.7131	22.8764									147.212	301.166	320.557	274.517
	10.3898	14.4169	22.2955	16.4932									124.678	173.003	267.546	197.919
	10.5774	20.6661	28.1298	23.3625									126.929	247.993	337.557	280.35
	21.6849	24.6423	12.879	19.9381									260.219	295.708	154.548	239.257
	16.3833	27.8881	25.4067	24.3596									196.599	334.657	304.881	292.315
	13.2333	18.0533	43.1236	23.7267									158.8	216.639	517.483	284.72
	11.2082	14.8267	23.3899	20.7952									134.498	177.921	280.679	249.542
	11.2873	24.8721	26.322	16.8388									135.448	298.465	315.864	202.065
	11.5995	21.5924	21.5287	16.4644									139.194	259.109	258.344	197.573
	11.658	14.176	19.825	23.0288									139.896	170.112	237.9	276.346
	20.8426	20.7036	15.9633	22.0283									250.111	248.443	191.559	264.34
			23.9334	19.9806											287.201	239.767
			17.1487	21.1659											205.784	253.991
			28.3748	16.2392											340.498	194.87
			13.3826	18.8399											160.591	226.079
			21.5897	21.5254											259.076	258.305
			19.9889												239.867
			12.5776												150.931
			26.4965												317.958
24.7993	13.1126	19.5565	20.3429	20.3732
3.26102	5.6553	5.17557	6.65104	5.13214
37	50	50	58	55
0.536108	0.79978	0.731937	0.873324	0.692018
1.62253e-18		4.27705e-08	2.39742e-08	4.40191e-10
	1.62253e-18	5.63268e-07	0.000267171	1.14142e-05

## Sheet: Fig6B
genotype:	rh per 5mm		rh per 5mm	per mm
Col	163
Col	172
Col	148
Col	149	mean:	158	31.6
Col-0	152
Col-0	128
Col-0	134
Col-0	157	mean:	142.75	28.55
lrx1lrx2	35
lrx1lrx2	37
lrx1lrx2	43
lrx1lrx2	29	mean:	36	7.2
lrx1lrx2 L1E1 5	161
lrx1lrx2 L1E1 5	147
lrx1lrx2 L1E1 5	136
lrx1lrx2 L1E1 5	170	mean:	153.5	30.7
lrx1lrx2 L1E1 6	156
lrx1lrx2 L1E1 6	162
lrx1lrx2 L1E1 6	131
lrx1lrx2 L1E1 6	158	mean:	151.75	30.35
lrx1lrx2 L3E1 6	165
lrx1lrx2 L3E1 6	146
lrx1lrx2 L3E1 6	141
lrx1lrx2 L3E1 6	148	mean:	150	30
lrx1lrx2 L4E1 6	159
lrx1lrx2 L4E1 6	162
lrx1lrx2 L4E1 6	164
lrx1lrx2 L4E1 6	157	mean:	160.5	32.1
lrx1lrx2 L5E1 8	145
lrx1lrx2 L5E1 8	157
lrx1lrx2 L5E1 8	156
lrx1lrx2 L5E1 8	139	mean:	149.25	29.85
lrx1lrx2 L8E1 5	79
lrx1lrx2 L8E1 5	67
lrx1lrx2 L8E1 5	54
lrx1lrx2 L8E1 5	80	mean:	70	14
lrx1lrx2 L8E1 6	59
lrx1lrx2 L8E1 6	50
lrx1lrx2 L8E1 6	65
lrx1lrx2 L8E1 6	57	mean:	57.75	11.55
lrx1lrx2 L10E1 1	141
lrx1lrx2 L10E1 1	129
lrx1lrx2 L10E1 1	156
lrx1lrx2 L10E1 1	142	mean:	142	28.4
lrx1lrx2 L10E1 2	139
lrx1lrx2 L10E1 2	138
lrx1lrx2 L10E1 2	151
lrx1lrx2 L10E1 2	156	mean:	146	29.2
lrx1lrx2 L11E1 1	52
lrx1lrx2 L11E1 1	55
lrx1lrx2 L11E1 1	44
lrx1lrx2 L11E1 1	71	mean:	55.5	11.1
lrx1lrx2 L11E1 2	55
lrx1lrx2 L11E1 2	55
lrx1lrx2 L11E1 2	72
lrx1lrx2 L11E1 2	58	mean:	60	12

## Sheet: Fig6C
according to microscope scale bar, 310 pixel are 500 uM
	micrometer values											original data in pixel
lines used precisely
	Col	lrx1 lrx2	L1E1	L3E1	L4E1	L5E1	L8E1	L10E1	L11E1			Col	lrx1 lrx2	L1E1	L3E1	L4E1	L5E1	L8E1	L10E1	L11E1
	914.721	292.292	776.323	1016.32	866.142	1018.07	396.213	808.297	664.666			567.127	181.221	481.32	630.121	537.008	631.206	245.652	501.144	412.093
	835.627	563.621	677.852	1008.89	591.927	967.173	379.523	819.9	201.258			518.089	349.445	420.268	625.513	366.995	599.647	235.304	508.338	124.78
	887.477	104.677	718.039	1076.11	703.811	934.323	145.885	778.176	278.173			550.236	64.9	445.184	667.188	436.363	579.28	90.449	482.469	172.467
	766.061	193.185	717.206	1039.51	602.997	670.645	435.726	1024.35	210.081			474.958	119.775	444.668	644.497	373.858	415.8	270.15	635.094	130.25
	888.005	268.406	659.503	1001.81	561.374	952.832	340.365	876.969	145.565			550.563	166.412	408.892	621.123	348.052	590.756	211.026	543.721	90.25
	935.924	140.656	849.685	937.074	538.837	898.66	208.289	848.363	340.811			580.273	87.207	526.805	580.986	334.079	557.169	129.139	525.985	211.303
	692.003	114.198	743.794	824.244	340.571	1085.43	467.555	810.495	467.856			429.042	70.803	461.152	511.031	211.154	672.964	289.884	502.507	290.071
	862.065	70.4532	695.497	685.46	692.071	967.742	609.369	650.623	555.189			534.48	43.681	431.208	424.985	429.084	600	377.809	403.386	344.217
	792.042	58.2661	809.685	735.739	576.132	953.274	600.819	716.718	495.277			491.066	36.125	502.005	456.158	357.202	591.03	372.508	444.365	307.072
	772.331	204.661	723.318	830.145	696.79	959.834	339.985	756.898	370.311			478.845	126.89	448.457	514.69	432.01	595.097	210.791	469.277	229.593
	534.65	220.732	740.069	983.831	680.213	843.324	397.04	679.145	366.115			331.483	136.854	458.843	609.975	421.732	522.861	246.165	421.07	226.991
	1049.68	294.208	759.308	1207.6	646.235	914.311	358.881	903.376	303.144			650.8	182.409	470.771	748.709	400.666	566.873	222.506	560.093	187.949
	914.926	322.89	646.163	1093	717.761	467.856	338.71	844.337	394.881			567.254	200.192	400.621	677.661	445.012	290.071	210	523.489	244.826
	858.24	302.332	711.882	1036.03	728.994	602.977	344.365	817.298	299.258			532.109	187.446	441.367	642.336	451.976	373.846	213.506	506.725	185.54
	930.556	162.295	729.121	510.363	761.032	894.9	119.508	678.318	106.121			576.945	100.623	452.055	316.425	471.84	554.838	74.095	420.557	65.795
	917.021	135.484	615.602	971.713	780.518	955.287	203.744	658.865	116.129			568.553	84	381.673	602.462	483.921	592.278	126.321	408.496	72
	763.797	135.571	664.332	839.108	755.04	972.882	214.874	509.537	145.161			473.554	84.054	411.886	520.247	468.125	603.187	133.222	315.913	90
	775.779	110.552	790.503	877.423	667.811	1141.04	223.053	665.863	509.56			480.983	68.542	490.112	544.002	414.043	707.447	138.293	412.835	315.927
	916.268	92.9484	718.511	981.626	672.215	439.365	93.4516	769.416	292.892			568.086	57.628	445.477	608.608	416.773	272.406	57.94	477.038	181.593
	888.387	96.7742	708.008	781.477	732.326	1014.99	123.363	598.065	120.19			550.8	60	438.965	484.516	454.042	629.292	76.485	370.8	74.518
	921.187	87.2306	775.779	758.382	709.774	923.826	530.274	655.516	88.9581			571.136	54.083	480.983	470.197	440.06	572.772	328.77	406.42	55.154
	1002.19	143.295	823.434	759.045	713.574	935.024	232.51	620.431	112.961			621.355	88.843	510.529	470.608	442.416	579.715	144.156	384.667	70.036
	651.934	139.318	783.871	545.316	859.181	904.684	368.252	729.989	131.627			404.199	86.377	486	338.096	532.692	560.904	228.316	452.593	81.609
	658.51	211.358	741.902	948.498	663.063	635.034	192.639	847.921	409.579			408.276	131.042	459.979	588.069	411.099	393.721	119.436	525.711	253.939
	988.803	240.235	709.989	793.15	810.148	893.918	128.111	718.105	106.89			613.058	148.946	440.193	491.753	502.292	554.229	79.429	445.225	66.272
	875.819	149.061	1082.11	909.998	746.01	924.497	455.482	663.185	650.281			543.008	92.418	670.908	564.199	462.526	573.188	282.399	411.175	403.174
	915.885	154.611	833.397	784.439	753.985	956.61	260.123	762.308	179.619			567.849	95.859	516.706	486.352	467.471	593.098	161.276	472.631	111.364
	895.802	160.19	854.056	956.61	691.8	890.795	686.108	615.202	157.982			555.397	99.318	529.515	593.098	428.916	552.293	425.387	381.425	97.949
	1062.31	157.982	848.776	744.595	683.818	803.895	101.727	625.561	390.26			658.635	97.949	526.241	461.649	423.967	498.415	63.071	387.848	241.961
	818.558	169.976	688.56	861.508	679.49	807.934	248.476	768.258	147.719			507.506	105.385	426.907	534.135	421.284	500.919	154.055	476.32	91.586
	742.469	87.2306	768.152	851.297	696.589	822.368	249.087	599.882	289.879			460.331	54.083	476.254	527.804	431.885	509.868	154.434	371.927	179.725
	847.327	87.2306	856.465	931.461	1094.38	956.169	136.945	678.56	93.4516			525.343	54.083	531.008	577.506	678.518	592.825	84.906	420.707	57.94
	924.206	117.032	1066.67	907.371	870.995	953.239	234.116	603.811	235.958			573.008	72.56	661.335	562.57	540.017	591.008	145.152	374.363	146.294
	819.515	82.6839	775.598	802.832	814.126	791.569	142.311	715.295	390.26			508.099	51.264	480.871	497.756	504.758	490.773	88.233	443.483	241.961
	981.973	232.308	822.808	894.939	777.121	977.468	237.147	656.302	448.54			608.823	144.031	510.141	554.862	481.815	606.03	147.031	406.907	278.095
	814.069	216.665	805.031	872.592	740.576	782.765	137.542	762.998	729.635			504.723	134.332	499.119	541.007	459.157	485.314	85.276	473.059	452.374
	891.637	134.444	953.716	757.471	711.669	1073.63	72.5806	993.81	232.46			552.815	83.355	591.304	469.632	441.235	665.649	45	616.162	144.125
	851.242	158.5	787.224	620.639	798.387	465.548	281.021	840.056	291.006			527.77	98.27	488.079	384.796	495	288.64	174.233	520.835	180.424
	767.511	109.166	872.753	535.766	896.455	550.7	207.839	759.308	721.115			475.857	67.683	541.107	332.175	555.802	341.434	128.86	470.771	447.091
	928.352	169.906	874.402	832.765	745.931	597.85	472.932	522.603	264.142			575.578	105.342	542.129	516.314	462.477	370.667	293.218	324.014	163.768
	803.765	180.076	1010.64	493.311	613.677	705.921	122.124	814.069	857.558			498.334	111.647	626.598	305.853	380.48	437.671	75.717	504.723	531.686
	919.227	162.655	856.342	864.994	586.284	932.215	128.568	685.527	142.311			569.921	100.846	530.932	536.296	363.496	577.973	79.712	425.027	88.233
	878.676	177.456	796.215	730.71	712.885	872.176	492.718	713.394	385.916			544.779	110.023	493.653	453.04	441.989	540.749	305.485	442.304	239.268
	808.513	396.774	846.94	971.726	840.321	951.948	417.505	782.989	494.306			501.278	246	525.103	602.47	520.999	590.208	258.853	485.453	306.47
	407.86	126.642	755.831	953.274	703.363	875.579	515.476	740.181	87.2306			252.873	78.518	468.615	591.03	436.085	542.859	319.595	458.912	54.083
	923.737	219.669	842.158	905.189	720.773	956.695	339.745	757.069	130.285			572.717	136.195	522.138	561.217	446.879	593.151	210.642	469.383	80.777
	913.837	154.915	848.639	673.694	711.553	868.613	97.3774	509.813	314.516			566.579	96.047	526.156	417.69	441.163	538.54	60.374	316.084	195
	842.131	197.381	760.155	1120.76	797.213	840.669	504.365	918.132	499.584			522.121	122.376	471.296	694.874	494.272	521.215	312.706	569.242	309.742
	791.021	295.319	895.174	907.745	786.792	771.544	185.456	720.627	676.174			490.433	183.098	555.008	562.802	487.811	478.357	114.983	446.789	419.228
	801.548	177.523	932.666	693.827	743.1	684.382	241.984	779.573	202.129			496.96	110.064	578.253	430.173	460.722	424.317	150.03	483.335	125.32
average	846.903	179.621	794.477	856.428	719.717	855.244	295.225	735.51	324.899
standard deviation	117.577	91.2004	99.5466	158.588	110.664	161.208	155.601	111.9	197.128
standard error	27.6596	24.0997	29.0208	82.0496	17.2408	45.8913	69.8035	53.8251	93.6643
Col versus....		2.50961e-53	0.0179894	0.733736	2.23428e-07	0.768191	2.2607e-36	4.59506e-06	3.06288e-29
lrx1lrx2 versus....			6.29072e-54	5.33725e-46	1.14591e-46	1.78904e-45	1.6498e-05	1.68474e-47	7.55456e-06

## Sheet: Fig7B
per 5mm	bubbles	normal rh	bubbly rh	rh total
Aun7	1	40	13	53
Aun7	0	37	17	54
Aun7	1	46	12	58
Aun7	0	50	18	68
Aun7	0	55	9	64
Aun7	0	61	16	77	aun7 rh mean:	62.3333	12.4667
mri1	0	79	3	82
mri1	0	60	5	65
mri1	4	24	8	32
mri1	0	70	9	79
mri1	2	57	7	64
mri1	0	81	4	85	mri1 rh mean:	67.8333	13.5667
lrx1-2	1	15	3	18
lrx1-2	3	6	2	8
lrx1-2	3	4	3	7
lrx1-2	2	5	3	8
lrx1-2	1	2	5	7
lrx1-2	4	16	7	23	lrx1-2 rh mean:	11.8333	2.36667
Col	0	164	0	164
Col	0	170	0	170
Col	0	155	0	155
Col	0	128	1	129
Col	0	113	0	113
Col	0	105	0	105	Col rh mean:	139.333	27.8667

## Sheet: Fig7C
standard for 5 mm	vertic growth index
	micrometer values							pixel values
lines used precisely
	Col	lrx1lrx2	lrx1lrx2 MARIS-YFP	lrx1lrx2 AUN1-YFP				Col	lrx1lrx2	lrx1lrx2 MARIS-YFP	lrx1lrx2 AUN1-YFP
	819.31	239.829	358.963	431.667				414.532	121.342	181.618	218.403
	868.896	83.8538	347.009	260.084				439.62	42.426	175.57	131.59
	545.055	160.094	377.346	455.64				275.772	81	190.919	230.532
	641.365	227.261	280.256	265.171				324.5	114.983	141.796	134.164
	549.647	82.3734	399.741	243.756				278.095	41.677	202.25	123.329
	511.513	95.6098	283.187	251.563				258.801	48.374	143.279	127.279
	470.26	187.223	283.436	207.614				237.929	94.726	143.405	105.043
	598.987	244.476	255.585	251.913				303.059	123.693	129.314	127.456
	495.027	171.953	189.834	318.757				250.46	87	96.047	161.276
	546.31	118.144	200.639	347.009				276.407	59.775	101.514	175.57
	586.172	167.395	275.639	193.593				296.575	84.694	139.46	97.949
	397.314	197.904	461.504	223.201				201.022	100.13	233.499	112.929
	598.635	71.153	373.175	412.254				302.881	36	188.809	208.581
	570.273	83.8538	210.138	206.51				288.531	42.426	106.32	104.484
	656.105	206.255	358.963	227.8				331.958	104.355	181.618	115.256
	610.154	250.233	349.08	265.503				308.709	126.606	176.618	134.332
	852.537	234.943	243.323	340.516				431.343	118.87	123.11	172.285
	818.603	148.354	214.198	228.879				414.174	75.06	108.374	115.802
	616.916	227.261	275.894	193.593				312.13	114.983	139.589	97.949
	615.803	286.397	164.749	226.407				311.567	144.903	83.355	114.551
	930.938	96.5229	243.756	233.591				471.01	48.836	123.329	118.186
	670.836	103.553	178.376	277.923				339.411	52.393	90.25	140.616
	567.771	104.901	273.783	94.8706				287.265	53.075	138.521	48
	613.022	143.413	201.25	354.82				310.16	72.56	101.823	179.522
	662.023	191.218	226.563	286.041				334.952	96.747	114.63	144.723
	644.563	225.395	332.523	292.711				326.118	114.039	168.241	148.098
	533.582	98.1496	160.205	255.034				269.967	49.659	81.056	129.035
	699.696	201.6	207.529	244.189				354.013	102	105	123.548
	676.317	180.043	217.538	264.175				342.184	91.093	110.064	133.66
	621.033	228.879	166.024	322.866				314.213	115.802	84	163.355
	688.425	134.43	239.317	253.305				348.31	68.015	121.083	128.16
	587.132	171.133	225.395	207.529				297.061	86.585	114.039	105
	575.641	169.793	249.387	286.827				291.247	85.907	126.178	145.121
	557.491	138.804	244.906	332.476				282.064	70.228	123.911	168.217
	697.38	168.753	202.818	214.198				352.841	85.381	102.616	108.374
	476.719	149.652	191.218	177.981				241.197	75.717	96.747	90.05
	600.746	178.376	260.489	246.32				303.949	90.25	131.795	124.626
	681.908	184.67	212.137	215.378				345.013	93.434	107.331	108.971
	660.91	77.9896	255.996	155.189				334.389	39.459	129.522	78.518
	610.498	169.895	305.234	179.26				308.883	85.959	154.434	90.697
	536.473		302.922					271.43		153.264
	540.976		160.205					273.708		81.056
	598.987		177.981					303.059		90.05
	678.056		302.922					343.064		153.264
	468.762		342.163					237.171		173.118
	439.018		219.388					222.122		111
	487.115		237.473					246.457		120.15
	690.109		257.435					349.162		130.25
	615.888		192.409					311.61		97.35
	589.135		234.943					298.074		118.87
	525.348							265.801
	796.508							402.995
	554.011							280.303
	507.338							256.689
	450.675							228.02
	602.183	165.212	254.562	256.694				304.676	83.5893	128.796
	14.0759	8.8816	9.79643	11.2664				7.12174	4.49367	4.95653
